# Supplementary material for: The nicotinamide phosphoribosyltransferase inhibitor FK866 restricts influenza A virus replication by perturbing viral polymerase activity
Source: J Virol. 2026 Jun 15;100(7):e00591-26. doi: 10.1128/jvi.00591-26 (PMC13386833; doi:10.1128/jvi.00591-26)
Supplement: Table S1 — qPCR and PCR primer sequences. [file jvi.00591-26-s0002.xlsx]

## Sheet: qPCR  primer
Primers used in this study for qPCR
Name	Sequence (5' - 3')
H1N1-NP-F	GCGTCTCAAGGCACCAAAC
H1N1-NP-R	AACCGTCCCTCATAATCAC
H3N2-NP-F	TTGTCTGCCTGCCTGTGT
H3N2-NP-R	GCTGGATTCTCGTTCGGT
H9N2-NP-F	CCTGCTTGTGTGTACGGACT
H9N2-NP-R	TGAAGCAGACGGAAAGGGTC
human-GAPDH-F	GCTAAGGCTGTGGGCAAGG
human-GAPDH-R	GGAGGAGTGGGTGTCGCTG
PRV-gB-F	ACAAGTTCAAGGCCCACATCTAC
PRV-gB-R	GTCTGTGAAGCGGTTCGTGAT
PR8-RT-NP-vRNA	GGCCGTCATGGTGGCGAATGAATGGACGGAGA
PR8-RT-NP-cRNA	GCTAGCTTCAGCTAGGCATCAGTAGAAACAAG
PR8-RT-NP-mRNA	CCAGATCGTTCGAGTCGTTTTTTTTTTTTTTTTT
PR8-NP-vRNA-F	GGCCGTCATGGTGGCGAAT
PR8-NP-vRNA-R	CTCAATATGAGTGCAGACCGTGCT
PR8-NP-cRNA-F	GCTAGCTTCAGCTAGGCATC
PR8-NP-cRNA-R	CGATCGTGCCCTCCTTTG
PR8-NP-mRNA-F	CCAGATCGTTCGAGTCGT
PR8-NP-mRNA-R	CGATCGTGCCCTCCTTTG
vRNA-tag-F	GGCCGTCATGGTGGCGAAT
cRNA-tag-F	GCTAGCTTCAGCTAGGCATC
mRNA-tag-F	CCAGATCGTTCGAGTCGT
SC15-NP-vRNA-RT	GGCCGTCATGGTGGCGAATCGAATGATAAAACGAGGGATTAACGAC
SC15-NP-vRNA-R	TCGCACTTGATCCATCATTGCTCT
SC15-NP-cRNA-RT	GCTAGCTTCAGCTAGGCATCAGTAGAAACAAGGGTATTTTTCTTT
SC15-NP-mRNA-RT	CCAGATCGTTCGAGTCGTTTTTTTTTTTTTTTTTTTTTTCTTTAATTGTC
SC15-NP-c/mRNA-R	TTCCCTTCGAAAGAGCGACCA
SC15-NA-vRNA-RT	GGCCGTCATGGTGGCGAATTTTGGGCTTAAATATCGGACTCCAC
SC15-NA-vRNA-R	TGCCATGAGTTGACTTCACATAGCG
SC15-NA-cRNA-RT	GCTAGCTTCAGCTAGGCATCAGTAGAAACAAGGGTGTTTTTGTTA
SC15-NA-mRNA-RT	CCAGATCGTTCGAGTCGTTTTTTTTTTTTTTTTTTTTTTGTTAAATCCTT
SC15-NA-c/mRNA-R	AGACCCAAAGAGAGTAGTGT
mouse-GAPDH-F	CCTTCCGTGTTCCTACCCC
mouse-GAPDH-R	GCCCTCAGATGCCTGCTTC
mouse-IL6-F	ACTTCCATCCAGTTGCCTT
mouse-IL6-R	CTCATTTCCACGATTTCCC
mouse-TNFα-F	GCCCAGACCCTCACACTCA
mouse-TNFα-R	AGACAAGGTACAACCCATCG
mouse- IL1β-F	ACCTTCTTTTCCTTCATCTTTG
mouse- IL1β-R	GGCTTTTTTGTTGTTCATCTC
mouse-IFN-α-F	ACTCTGTGCTTTCCTCGT
mouse-IFN-α-R	TGGTTATCCACCTTCTCC
mouse-IFN-γ-F	CTGGAGGAACTGGCAAA
mouse-IFN-γ-R	GAAGGTAGTAATCAGGTGTG
mouse-IFN-β-F	ACCTACAGGGCGGACTTCAA
mouse-IFN-β-R	GAGGACATCTCCCACGTCAA

## Sheet: PCR primer
Primers used in this study for PCR
Name	Sequence (5' - 3')
F-NAMPT	GGAATTCatgaatcctgcggcagaagccgag
R-NAMPT	CCCTCGAGctaatgatgtgctgcttccagttc
F-PB1	CCCTCGAGatggatgtcaatccgaccttactt
R-PB1	TTGCGGCCGCtttttgccgtctgagctcttca
F-PB1-R203P	tatgactaagaaaatgataacacagCCAacaataggtaaaag
R-PB1-R203P	cttttgttcaatctctgtttccttttacctattgtTGGctgtg
shNAMPT-F	CCGGCCTACAAGGTTACTCACTATACTCGAGTATAGTGAGTAACCTTGTAGGTTTTTG
shNAMPT-R	AATTCAAAAACCTACAAGGTTACTCACTATACTCGAGTATAGTGAGTAACCTTGTAGG
