# Supplementary material for: The nicotinamide phosphoribosyltransferase inhibitor FK866 restricts influenza A virus replication by perturbing viral polymerase activity
Source: J Virol. 2026 Jun 15;100(7):e00591-26. doi: 10.1128/jvi.00591-26 (PMC13386833; doi:10.1128/jvi.00591-26)
Supplement: Table S2 — Virtual saturation mutation at PB1 R203 site. [file jvi.00591-26-s0003.xlsx]

## Sheet: Virtual mutation at PB1 R203 si
Virtual saturation mutation at PB1 R203 site
Mutation	Mutation Energy	Effect of Mutation
B:ARG203>PRO	9.06	DESTABILIZING
B:ARG203>ASP	2.52	DESTABILIZING
B:ARG203>GLU	2.39	DESTABILIZING
B:ARG203>GLY	2.27	DESTABILIZING
B:ARG203>GLN	2.15	DESTABILIZING
B:ARG203>SER	2.07	DESTABILIZING
B:ARG203>ASN	1.81	DESTABILIZING
B:ARG203>THR	1.79	DESTABILIZING
B:ARG203>ALA	1.69	DESTABILIZING
B:ARG203>CYS	1.49	DESTABILIZING
B:ARG203>LEU	1.39	DESTABILIZING
B:ARG203>TRP	1.29	DESTABILIZING
B:ARG203>LYS	1.26	DESTABILIZING
B:ARG203>TYR	1.05	DESTABILIZING
B:ARG203>ILE	1.02	DESTABILIZING
B:ARG203>MET	1.02	DESTABILIZING
B:ARG203>VAL	0.91	DESTABILIZING
B:ARG203>HSC	0.82	DESTABILIZING
B:ARG203>PHE	0.6	DESTABILIZING
B:ARG203>HIS	0.29	NEUTRAL
