# Supplementary material for: The nicotinamide phosphoribosyltransferase inhibitor FK866 restricts influenza A virus replication by perturbing viral polymerase activity
Source: J Virol. 2026 Jun 15;100(7):e00591-26. doi: 10.1128/jvi.00591-26 (PMC13386833; doi:10.1128/jvi.00591-26)
Supplement: Table S3 — Conservation of PB1 R203 among different IAV subtypes. [file jvi.00591-26-s0004.xlsx]

## Sheet: Conservation of PB1 R203
Conservation of PB1 R203 among different IAV subtypes
Residue	Residue conservation
	H1N1	H2N2	H3N2	H5N1	H7N7	H7N9	H9N2
R203	0.9952	1	0.9965	0.9987	0.9976	0.9984	0.9932
